# Supplementary material for: MTNR1B Gene Polymorphisms Are Associated With the Therapeutic Responses to Repaglinide in Chinese Patients With Type 2 Diabetes Mellitus
Source: Front Pharmacol. 2019 Nov 7;10:1318. doi: 10.3389/fphar.2019.01318 (PMC6855210; doi:10.3389/fphar.2019.01318)
Supplement: Supplementary file 1 [file DataSheet_1.zip]

Archive with 2 entries (2 files):
- BioSampleObjects.txt
- Objects.txt
