# Supplementary material for: MTNR1B Gene Polymorphisms Are Associated With the Therapeutic Responses to Repaglinide in Chinese Patients With Type 2 Diabetes Mellitus
Source: Front Pharmacol. 2019 Nov 7;10:1318. doi: 10.3389/fphar.2019.01318 (PMC6855210; doi:10.3389/fphar.2019.01318)
Supplement: Supplementary file 1 [file DataSheet_1.zip › BioSampleObjects.txt]

Accession	Sample Name	SPUID	Organism	Tax ID	Isolate
SAMN11606884	control-1	control-1	Homo sapiens	9606	blood
SAMN11606885	control-2	control-2	Homo sapiens	9606	blood
SAMN11606886	control-3	control-3	Homo sapiens	9606	blood
SAMN11606887	control-4	control-4	Homo sapiens	9606	blood
SAMN11606888	control-5	control-5	Homo sapiens	9606	blood
SAMN11606889	control-6	control-6	Homo sapiens	9606	blood
SAMN11606890	control-7	control-7	Homo sapiens	9606	blood
SAMN11606891	control-8	control-8	Homo sapiens	9606	blood
SAMN11606892	control-9	control-9	Homo sapiens	9606	blood
SAMN11606893	control-10	control-10	Homo sapiens	9606	blood
SAMN11606894	control-11	control-11	Homo sapiens	9606	blood
SAMN11606895	control-12	control-12	Homo sapiens	9606	blood
SAMN11606896	control-13	control-13	Homo sapiens	9606	blood
SAMN11606897	control-14	control-14	Homo sapiens	9606	blood
SAMN11606898	control-15	control-15	Homo sapiens	9606	blood
SAMN11606899	control-16	control-16	Homo sapiens	9606	blood
SAMN11606900	control-17	control-17	Homo sapiens	9606	blood
SAMN11606901	control-18	control-18	Homo sapiens	9606	blood
SAMN11606902	control-19	control-19	Homo sapiens	9606	blood
SAMN11606903	control-20	control-20	Homo sapiens	9606	blood
SAMN11606904	control-21	control-21	Homo sapiens	9606	blood
SAMN11606905	control-22	control-22	Homo sapiens	9606	blood
SAMN11606906	control-23	control-23	Homo sapiens	9606	blood
SAMN11606907	control-24	control-24	Homo sapiens	9606	blood
SAMN11606908	control-25	control-25	Homo sapiens	9606	blood
SAMN11606909	control-26	control-26	Homo sapiens	9606	blood
SAMN11606910	control-27	control-27	Homo sapiens	9606	blood
SAMN11606911	control-28	control-28	Homo sapiens	9606	blood
SAMN11606912	control-29	control-29	Homo sapiens	9606	blood
SAMN11606913	control-30	control-30	Homo sapiens	9606	blood
SAMN11606914	control-31	control-31	Homo sapiens	9606	blood
SAMN11606915	control-32	control-32	Homo sapiens	9606	blood
SAMN11606916	control-33	control-33	Homo sapiens	9606	blood
SAMN11606917	control-34	control-34	Homo sapiens	9606	blood
SAMN11606918	control-35	control-35	Homo sapiens	9606	blood
SAMN11606919	control-36	control-36	Homo sapiens	9606	blood
SAMN11606920	control-37	control-37	Homo sapiens	9606	blood
SAMN11606921	control-38	control-38	Homo sapiens	9606	blood
SAMN11606922	control-39	control-39	Homo sapiens	9606	blood
SAMN11606923	control-40	control-40	Homo sapiens	9606	blood
SAMN11606924	control-41	control-41	Homo sapiens	9606	blood
SAMN11606925	control-42	control-42	Homo sapiens	9606	blood
SAMN11606926	control-43	control-43	Homo sapiens	9606	blood
SAMN11606927	control-44	control-44	Homo sapiens	9606	blood
SAMN11606928	control-45	control-45	Homo sapiens	9606	blood
SAMN11606929	control-46	control-46	Homo sapiens	9606	blood
SAMN11606930	control-47	control-47	Homo sapiens	9606	blood
SAMN11606931	control-48	control-48	Homo sapiens	9606	blood
SAMN11606932	control-49	control-49	Homo sapiens	9606	blood
SAMN11606933	control-50	control-50	Homo sapiens	9606	blood
SAMN11606934	control-51	control-51	Homo sapiens	9606	blood
SAMN11606935	control-52	control-52	Homo sapiens	9606	blood
SAMN11606936	control-53	control-53	Homo sapiens	9606	blood
SAMN11606937	control-54	control-54	Homo sapiens	9606	blood
SAMN11606938	control-55	control-55	Homo sapiens	9606	blood
SAMN11606939	control-56	control-56	Homo sapiens	9606	blood
SAMN11606940	control-57	control-57	Homo sapiens	9606	blood
SAMN11606941	control-58	control-58	Homo sapiens	9606	blood
SAMN11606942	control-59	control-59	Homo sapiens	9606	blood
SAMN11606943	control-60	control-60	Homo sapiens	9606	blood
SAMN11606944	control-61	control-61	Homo sapiens	9606	blood
SAMN11606945	control-62	control-62	Homo sapiens	9606	blood
SAMN11606946	control-63	control-63	Homo sapiens	9606	blood
SAMN11606947	control-64	control-64	Homo sapiens	9606	blood
SAMN11606948	control-65	control-65	Homo sapiens	9606	blood
SAMN11606949	control-66	control-66	Homo sapiens	9606	blood
SAMN11606950	control-67	control-67	Homo sapiens	9606	blood
SAMN11606951	control-68	control-68	Homo sapiens	9606	blood
SAMN11606952	control-69	control-69	Homo sapiens	9606	blood
SAMN11606953	control-70	control-70	Homo sapiens	9606	blood
SAMN11606954	control-71	control-71	Homo sapiens	9606	blood
SAMN11606955	control-72	control-72	Homo sapiens	9606	blood
SAMN11606956	control-73	control-73	Homo sapiens	9606	blood
SAMN11606957	control-74	control-74	Homo sapiens	9606	blood
SAMN11606958	control-75	control-75	Homo sapiens	9606	blood
SAMN11606959	control-76	control-76	Homo sapiens	9606	blood
SAMN11606960	control-77	control-77	Homo sapiens	9606	blood
SAMN11606961	control-78	control-78	Homo sapiens	9606	blood
SAMN11606962	control-79	control-79	Homo sapiens	9606	blood
SAMN11606963	control-80	control-80	Homo sapiens	9606	blood
SAMN11606964	control-81	control-81	Homo sapiens	9606	blood
SAMN11606965	control-82	control-82	Homo sapiens	9606	blood
SAMN11606966	control-83	control-83	Homo sapiens	9606	blood
SAMN11606967	control-84	control-84	Homo sapiens	9606	blood
SAMN11606968	control-85	control-85	Homo sapiens	9606	blood
SAMN11606969	control-86	control-86	Homo sapiens	9606	blood
SAMN11606970	control-87	control-87	Homo sapiens	9606	blood
SAMN11606971	control-88	control-88	Homo sapiens	9606	blood
SAMN11606972	control-89	control-89	Homo sapiens	9606	blood
SAMN11606973	control-90	control-90	Homo sapiens	9606	blood
SAMN11606974	control-91	control-91	Homo sapiens	9606	blood
SAMN11606975	control-92	control-92	Homo sapiens	9606	blood
SAMN11606976	control-93	control-93	Homo sapiens	9606	blood
SAMN11606977	control-94	control-94	Homo sapiens	9606	blood
SAMN11606978	control-95	control-95	Homo sapiens	9606	blood
SAMN11606979	control-96	control-96	Homo sapiens	9606	blood
SAMN11606980	control-97	control-97	Homo sapiens	9606	blood
SAMN11606981	control-98	control-98	Homo sapiens	9606	blood
SAMN11606982	control-99	control-99	Homo sapiens	9606	blood
SAMN11606983	control-100	control-100	Homo sapiens	9606	blood
SAMN11606984	control-101	control-101	Homo sapiens	9606	blood
SAMN11606985	control-102	control-102	Homo sapiens	9606	blood
SAMN11606986	control-103	control-103	Homo sapiens	9606	blood
SAMN11606987	control-104	control-104	Homo sapiens	9606	blood
SAMN11606988	control-105	control-105	Homo sapiens	9606	blood
SAMN11606989	control-106	control-106	Homo sapiens	9606	blood
SAMN11606990	control-107	control-107	Homo sapiens	9606	blood
SAMN11606991	control-108	control-108	Homo sapiens	9606	blood
SAMN11606992	control-109	control-109	Homo sapiens	9606	blood
SAMN11606993	control-110	control-110	Homo sapiens	9606	blood
SAMN11606994	control-111	control-111	Homo sapiens	9606	blood
SAMN11606995	control-112	control-112	Homo sapiens	9606	blood
SAMN11606996	control-113	control-113	Homo sapiens	9606	blood
SAMN11606997	control-114	control-114	Homo sapiens	9606	blood
SAMN11606998	control-115	control-115	Homo sapiens	9606	blood
SAMN11606999	control-116	control-116	Homo sapiens	9606	blood
SAMN11607000	control-117	control-117	Homo sapiens	9606	blood
SAMN11607001	control-118	control-118	Homo sapiens	9606	blood
SAMN11607002	control-119	control-119	Homo sapiens	9606	blood
SAMN11607003	control-120	control-120	Homo sapiens	9606	blood
SAMN11607004	control-121	control-121	Homo sapiens	9606	blood
SAMN11607005	control-122	control-122	Homo sapiens	9606	blood
SAMN11607006	control-123	control-123	Homo sapiens	9606	blood
SAMN11607007	control-124	control-124	Homo sapiens	9606	blood
SAMN11607008	control-125	control-125	Homo sapiens	9606	blood
SAMN11607009	control-126	control-126	Homo sapiens	9606	blood
SAMN11607010	control-127	control-127	Homo sapiens	9606	blood
SAMN11607011	control-128	control-128	Homo sapiens	9606	blood
SAMN11607012	control-129	control-129	Homo sapiens	9606	blood
SAMN11607013	control-130	control-130	Homo sapiens	9606	blood
SAMN11607014	control-131	control-131	Homo sapiens	9606	blood
SAMN11607015	control-132	control-132	Homo sapiens	9606	blood
SAMN11607016	control-133	control-133	Homo sapiens	9606	blood
SAMN11607017	control-134	control-134	Homo sapiens	9606	blood
SAMN11607018	control-135	control-135	Homo sapiens	9606	blood
SAMN11607019	control-136	control-136	Homo sapiens	9606	blood
SAMN11607020	control-137	control-137	Homo sapiens	9606	blood
SAMN11607021	control-138	control-138	Homo sapiens	9606	blood
SAMN11607022	control-139	control-139	Homo sapiens	9606	blood
SAMN11607023	control-140	control-140	Homo sapiens	9606	blood
SAMN11607024	control-141	control-141	Homo sapiens	9606	blood
SAMN11607025	control-142	control-142	Homo sapiens	9606	blood
SAMN11607026	control-143	control-143	Homo sapiens	9606	blood
SAMN11607027	control-144	control-144	Homo sapiens	9606	blood
SAMN11607028	control-145	control-145	Homo sapiens	9606	blood
SAMN11607029	control-146	control-146	Homo sapiens	9606	blood
SAMN11607030	control-147	control-147	Homo sapiens	9606	blood
SAMN11607031	control-148	control-148	Homo sapiens	9606	blood
SAMN11607032	control-149	control-149	Homo sapiens	9606	blood
SAMN11607033	control-150	control-150	Homo sapiens	9606	blood
SAMN11607034	control-151	control-151	Homo sapiens	9606	blood
SAMN11607035	control-152	control-152	Homo sapiens	9606	blood
SAMN11607036	control-153	control-153	Homo sapiens	9606	blood
SAMN11607037	control-154	control-154	Homo sapiens	9606	blood
SAMN11607038	control-155	control-155	Homo sapiens	9606	blood
SAMN11607039	control-156	control-156	Homo sapiens	9606	blood
SAMN11607040	control-157	control-157	Homo sapiens	9606	blood
SAMN11607041	control-158	control-158	Homo sapiens	9606	blood
SAMN11607042	control-159	control-159	Homo sapiens	9606	blood
SAMN11607043	control-160	control-160	Homo sapiens	9606	blood
SAMN11607044	control-161	control-161	Homo sapiens	9606	blood
SAMN11607045	control-162	control-162	Homo sapiens	9606	blood
SAMN11607046	control-163	control-163	Homo sapiens	9606	blood
SAMN11607047	control-164	control-164	Homo sapiens	9606	blood
SAMN11607048	control-165	control-165	Homo sapiens	9606	blood
SAMN11607049	control-166	control-166	Homo sapiens	9606	blood
SAMN11607050	control-167	control-167	Homo sapiens	9606	blood
SAMN11607051	control-168	control-168	Homo sapiens	9606	blood
SAMN11607052	control-169	control-169	Homo sapiens	9606	blood
SAMN11607053	control-170	control-170	Homo sapiens	9606	blood
SAMN11607054	control-171	control-171	Homo sapiens	9606	blood
SAMN11607055	control-172	control-172	Homo sapiens	9606	blood
SAMN11607056	control-173	control-173	Homo sapiens	9606	blood
SAMN11607057	control-174	control-174	Homo sapiens	9606	blood
SAMN11607058	control-175	control-175	Homo sapiens	9606	blood
SAMN11607059	control-176	control-176	Homo sapiens	9606	blood
SAMN11607060	control-177	control-177	Homo sapiens	9606	blood
SAMN11607061	control-178	control-178	Homo sapiens	9606	blood
SAMN11607062	control-179	control-179	Homo sapiens	9606	blood
SAMN11607063	control-180	control-180	Homo sapiens	9606	blood
SAMN11607064	control-181	control-181	Homo sapiens	9606	blood
SAMN11607065	control-182	control-182	Homo sapiens	9606	blood
SAMN11607066	control-183	control-183	Homo sapiens	9606	blood
SAMN11607067	control-184	control-184	Homo sapiens	9606	blood
SAMN11607068	control-185	control-185	Homo sapiens	9606	blood
SAMN11607069	control-186	control-186	Homo sapiens	9606	blood
SAMN11607070	control-187	control-187	Homo sapiens	9606	blood
SAMN11607071	control-188	control-188	Homo sapiens	9606	blood
SAMN11607072	control-189	control-189	Homo sapiens	9606	blood
SAMN11607073	control-190	control-190	Homo sapiens	9606	blood
SAMN11607074	control-191	control-191	Homo sapiens	9606	blood
SAMN11607075	control-192	control-192	Homo sapiens	9606	blood
SAMN11607076	control-193	control-193	Homo sapiens	9606	blood
SAMN11607077	control-194	control-194	Homo sapiens	9606	blood
SAMN11607078	control-195	control-195	Homo sapiens	9606	blood
SAMN11607079	control-196	control-196	Homo sapiens	9606	blood
SAMN11607080	control-197	control-197	Homo sapiens	9606	blood
SAMN11607081	control-198	control-198	Homo sapiens	9606	blood
SAMN11607082	control-199	control-199	Homo sapiens	9606	blood
SAMN11607083	control-200	control-200	Homo sapiens	9606	blood
SAMN11607084	T2DM-1	T2DM-1	Homo sapiens	9606	blood
SAMN11607085	T2DM-2	T2DM-2	Homo sapiens	9606	blood
SAMN11607086	T2DM-3	T2DM-3	Homo sapiens	9606	blood
SAMN11607087	T2DM-4	T2DM-4	Homo sapiens	9606	blood
SAMN11607088	T2DM-5	T2DM-5	Homo sapiens	9606	blood
SAMN11607089	T2DM-6	T2DM-6	Homo sapiens	9606	blood
SAMN11607090	T2DM-7	T2DM-7	Homo sapiens	9606	blood
SAMN11607091	T2DM-8	T2DM-8	Homo sapiens	9606	blood
SAMN11607092	T2DM-9	T2DM-9	Homo sapiens	9606	blood
SAMN11607093	T2DM-10	T2DM-10	Homo sapiens	9606	blood
SAMN11607094	T2DM-11	T2DM-11	Homo sapiens	9606	blood
SAMN11607095	T2DM-12	T2DM-12	Homo sapiens	9606	blood
SAMN11607096	T2DM-13	T2DM-13	Homo sapiens	9606	blood
SAMN11607097	T2DM-14	T2DM-14	Homo sapiens	9606	blood
SAMN11607098	T2DM-15	T2DM-15	Homo sapiens	9606	blood
SAMN11607099	T2DM-16	T2DM-16	Homo sapiens	9606	blood
SAMN11607100	T2DM-17	T2DM-17	Homo sapiens	9606	blood
SAMN11607101	T2DM-18	T2DM-18	Homo sapiens	9606	blood
SAMN11607102	T2DM-19	T2DM-19	Homo sapiens	9606	blood
SAMN11607103	T2DM-20	T2DM-20	Homo sapiens	9606	blood
SAMN11607104	T2DM-21	T2DM-21	Homo sapiens	9606	blood
SAMN11607105	T2DM-22	T2DM-22	Homo sapiens	9606	blood
SAMN11607106	T2DM-23	T2DM-23	Homo sapiens	9606	blood
SAMN11607107	T2DM-24	T2DM-24	Homo sapiens	9606	blood
SAMN11607108	T2DM-25	T2DM-25	Homo sapiens	9606	blood
SAMN11607109	T2DM-26	T2DM-26	Homo sapiens	9606	blood
SAMN11607110	T2DM-27	T2DM-27	Homo sapiens	9606	blood
SAMN11607111	T2DM-28	T2DM-28	Homo sapiens	9606	blood
SAMN11607112	T2DM-29	T2DM-29	Homo sapiens	9606	blood
SAMN11607113	T2DM-30	T2DM-30	Homo sapiens	9606	blood
SAMN11607114	T2DM-31	T2DM-31	Homo sapiens	9606	blood
SAMN11607115	T2DM-32	T2DM-32	Homo sapiens	9606	blood
SAMN11607116	T2DM-33	T2DM-33	Homo sapiens	9606	blood
SAMN11607117	T2DM-34	T2DM-34	Homo sapiens	9606	blood
SAMN11607118	T2DM-35	T2DM-35	Homo sapiens	9606	blood
SAMN11607119	T2DM-36	T2DM-36	Homo sapiens	9606	blood
SAMN11607120	T2DM-37	T2DM-37	Homo sapiens	9606	blood
SAMN11607121	T2DM-38	T2DM-38	Homo sapiens	9606	blood
SAMN11607122	T2DM-39	T2DM-39	Homo sapiens	9606	blood
SAMN11607123	T2DM-40	T2DM-40	Homo sapiens	9606	blood
SAMN11607124	T2DM-41	T2DM-41	Homo sapiens	9606	blood
SAMN11607125	T2DM-42	T2DM-42	Homo sapiens	9606	blood
SAMN11607126	T2DM-43	T2DM-43	Homo sapiens	9606	blood
SAMN11607127	T2DM-44	T2DM-44	Homo sapiens	9606	blood
SAMN11607128	T2DM-45	T2DM-45	Homo sapiens	9606	blood
SAMN11607129	T2DM-46	T2DM-46	Homo sapiens	9606	blood
SAMN11607130	T2DM-47	T2DM-47	Homo sapiens	9606	blood
SAMN11607131	T2DM-48	T2DM-48	Homo sapiens	9606	blood
SAMN11607132	T2DM-49	T2DM-49	Homo sapiens	9606	blood
SAMN11607133	T2DM-50	T2DM-50	Homo sapiens	9606	blood
SAMN11607134	T2DM-51	T2DM-51	Homo sapiens	9606	blood
SAMN11607135	T2DM-52	T2DM-52	Homo sapiens	9606	blood
SAMN11607136	T2DM-53	T2DM-53	Homo sapiens	9606	blood
SAMN11607137	T2DM-54	T2DM-54	Homo sapiens	9606	blood
SAMN11607138	T2DM-55	T2DM-55	Homo sapiens	9606	blood
SAMN11607139	T2DM-56	T2DM-56	Homo sapiens	9606	blood
SAMN11607140	T2DM-57	T2DM-57	Homo sapiens	9606	blood
SAMN11607141	T2DM-58	T2DM-58	Homo sapiens	9606	blood
SAMN11607142	T2DM-59	T2DM-59	Homo sapiens	9606	blood
SAMN11607143	T2DM-60	T2DM-60	Homo sapiens	9606	blood
SAMN11607144	T2DM-61	T2DM-61	Homo sapiens	9606	blood
SAMN11607145	T2DM-62	T2DM-62	Homo sapiens	9606	blood
SAMN11607146	T2DM-63	T2DM-63	Homo sapiens	9606	blood
SAMN11607147	T2DM-64	T2DM-64	Homo sapiens	9606	blood
SAMN11607148	T2DM-65	T2DM-65	Homo sapiens	9606	blood
SAMN11607149	T2DM-66	T2DM-66	Homo sapiens	9606	blood
SAMN11607150	T2DM-67	T2DM-67	Homo sapiens	9606	blood
SAMN11607151	T2DM-68	T2DM-68	Homo sapiens	9606	blood
SAMN11607152	T2DM-69	T2DM-69	Homo sapiens	9606	blood
SAMN11607153	T2DM-70	T2DM-70	Homo sapiens	9606	blood
SAMN11607154	T2DM-71	T2DM-71	Homo sapiens	9606	blood
SAMN11607155	T2DM-72	T2DM-72	Homo sapiens	9606	blood
SAMN11607156	T2DM-73	T2DM-73	Homo sapiens	9606	blood
SAMN11607157	T2DM-74	T2DM-74	Homo sapiens	9606	blood
SAMN11607158	T2DM-75	T2DM-75	Homo sapiens	9606	blood
SAMN11607159	T2DM-76	T2DM-76	Homo sapiens	9606	blood
SAMN11607160	T2DM-77	T2DM-77	Homo sapiens	9606	blood
SAMN11607161	T2DM-78	T2DM-78	Homo sapiens	9606	blood
SAMN11607162	T2DM-79	T2DM-79	Homo sapiens	9606	blood
SAMN11607163	T2DM-80	T2DM-80	Homo sapiens	9606	blood
SAMN11607164	T2DM-81	T2DM-81	Homo sapiens	9606	blood
SAMN11607165	T2DM-82	T2DM-82	Homo sapiens	9606	blood
SAMN11607166	T2DM-83	T2DM-83	Homo sapiens	9606	blood
SAMN11607167	T2DM-84	T2DM-84	Homo sapiens	9606	blood
SAMN11607168	T2DM-85	T2DM-85	Homo sapiens	9606	blood
SAMN11607169	T2DM-86	T2DM-86	Homo sapiens	9606	blood
SAMN11607170	T2DM-87	T2DM-87	Homo sapiens	9606	blood
SAMN11607171	T2DM-88	T2DM-88	Homo sapiens	9606	blood
SAMN11607172	T2DM-89	T2DM-89	Homo sapiens	9606	blood
SAMN11607173	T2DM-90	T2DM-90	Homo sapiens	9606	blood
SAMN11607174	T2DM-91	T2DM-91	Homo sapiens	9606	blood
SAMN11607175	T2DM-92	T2DM-92	Homo sapiens	9606	blood
SAMN11607176	T2DM-93	T2DM-93	Homo sapiens	9606	blood
SAMN11607177	T2DM-94	T2DM-94	Homo sapiens	9606	blood
SAMN11607178	T2DM-95	T2DM-95	Homo sapiens	9606	blood
SAMN11607179	T2DM-96	T2DM-96	Homo sapiens	9606	blood
SAMN11607180	T2DM-97	T2DM-97	Homo sapiens	9606	blood
SAMN11607181	T2DM-98	T2DM-98	Homo sapiens	9606	blood
SAMN11607182	T2DM-99	T2DM-99	Homo sapiens	9606	blood
SAMN11607183	T2DM-100	T2DM-100	Homo sapiens	9606	blood
SAMN11607184	T2DM-101	T2DM-101	Homo sapiens	9606	blood
SAMN11607185	T2DM-102	T2DM-102	Homo sapiens	9606	blood
SAMN11607186	T2DM-103	T2DM-103	Homo sapiens	9606	blood
SAMN11607187	T2DM-104	T2DM-104	Homo sapiens	9606	blood
SAMN11607188	T2DM-105	T2DM-105	Homo sapiens	9606	blood
SAMN11607189	T2DM-106	T2DM-106	Homo sapiens	9606	blood
SAMN11607190	T2DM-107	T2DM-107	Homo sapiens	9606	blood
SAMN11607191	T2DM-108	T2DM-108	Homo sapiens	9606	blood
SAMN11607192	T2DM-109	T2DM-109	Homo sapiens	9606	blood
SAMN11607193	T2DM-110	T2DM-110	Homo sapiens	9606	blood
SAMN11607194	T2DM-111	T2DM-111	Homo sapiens	9606	blood
SAMN11607195	T2DM-112	T2DM-112	Homo sapiens	9606	blood
SAMN11607196	T2DM-113	T2DM-113	Homo sapiens	9606	blood
SAMN11607197	T2DM-114	T2DM-114	Homo sapiens	9606	blood
SAMN11607198	T2DM-115	T2DM-115	Homo sapiens	9606	blood
SAMN11607199	T2DM-116	T2DM-116	Homo sapiens	9606	blood
SAMN11607200	T2DM-117	T2DM-117	Homo sapiens	9606	blood
SAMN11607201	T2DM-118	T2DM-118	Homo sapiens	9606	blood
SAMN11607202	T2DM-119	T2DM-119	Homo sapiens	9606	blood
SAMN11607203	T2DM-120	T2DM-120	Homo sapiens	9606	blood
SAMN11607204	T2DM-121	T2DM-121	Homo sapiens	9606	blood
SAMN11607205	T2DM-122	T2DM-122	Homo sapiens	9606	blood
SAMN11607206	T2DM-123	T2DM-123	Homo sapiens	9606	blood
SAMN11607207	T2DM-124	T2DM-124	Homo sapiens	9606	blood
SAMN11607208	T2DM-125	T2DM-125	Homo sapiens	9606	blood
SAMN11607209	T2DM-126	T2DM-126	Homo sapiens	9606	blood
SAMN11607210	T2DM-127	T2DM-127	Homo sapiens	9606	blood
SAMN11607211	T2DM-128	T2DM-128	Homo sapiens	9606	blood
SAMN11607212	T2DM-129	T2DM-129	Homo sapiens	9606	blood
SAMN11607213	T2DM-130	T2DM-130	Homo sapiens	9606	blood
SAMN11607214	T2DM-131	T2DM-131	Homo sapiens	9606	blood
SAMN11607215	T2DM-132	T2DM-132	Homo sapiens	9606	blood
SAMN11607216	T2DM-133	T2DM-133	Homo sapiens	9606	blood
SAMN11607217	T2DM-134	T2DM-134	Homo sapiens	9606	blood
SAMN11607218	T2DM-135	T2DM-135	Homo sapiens	9606	blood
SAMN11607219	T2DM-136	T2DM-136	Homo sapiens	9606	blood
SAMN11607220	T2DM-137	T2DM-137	Homo sapiens	9606	blood
SAMN11607221	T2DM-138	T2DM-138	Homo sapiens	9606	blood
SAMN11607222	T2DM-139	T2DM-139	Homo sapiens	9606	blood
SAMN11607223	T2DM-140	T2DM-140	Homo sapiens	9606	blood
SAMN11607224	T2DM-141	T2DM-141	Homo sapiens	9606	blood
SAMN11607225	T2DM-142	T2DM-142	Homo sapiens	9606	blood
SAMN11607226	T2DM-143	T2DM-143	Homo sapiens	9606	blood
SAMN11607227	T2DM-144	T2DM-144	Homo sapiens	9606	blood
SAMN11607228	T2DM-145	T2DM-145	Homo sapiens	9606	blood
SAMN11607229	T2DM-146	T2DM-146	Homo sapiens	9606	blood
SAMN11607230	T2DM-147	T2DM-147	Homo sapiens	9606	blood
SAMN11607231	T2DM-148	T2DM-148	Homo sapiens	9606	blood
SAMN11607232	T2DM-149	T2DM-149	Homo sapiens	9606	blood
SAMN11607233	T2DM-150	T2DM-150	Homo sapiens	9606	blood
SAMN11607234	T2DM-151	T2DM-151	Homo sapiens	9606	blood
SAMN11607235	T2DM-152	T2DM-152	Homo sapiens	9606	blood
SAMN11607236	T2DM-153	T2DM-153	Homo sapiens	9606	blood
SAMN11607237	T2DM-154	T2DM-154	Homo sapiens	9606	blood
SAMN11607238	T2DM-155	T2DM-155	Homo sapiens	9606	blood
SAMN11607239	T2DM-156	T2DM-156	Homo sapiens	9606	blood
SAMN11607240	T2DM-157	T2DM-157	Homo sapiens	9606	blood
SAMN11607241	T2DM-158	T2DM-158	Homo sapiens	9606	blood
SAMN11607242	T2DM-159	T2DM-159	Homo sapiens	9606	blood
SAMN11607243	T2DM-160	T2DM-160	Homo sapiens	9606	blood
SAMN11607244	T2DM-161	T2DM-161	Homo sapiens	9606	blood
SAMN11607245	T2DM-162	T2DM-162	Homo sapiens	9606	blood
SAMN11607246	T2DM-163	T2DM-163	Homo sapiens	9606	blood
SAMN11607247	T2DM-164	T2DM-164	Homo sapiens	9606	blood
SAMN11607248	T2DM-165	T2DM-165	Homo sapiens	9606	blood
SAMN11607249	T2DM-166	T2DM-166	Homo sapiens	9606	blood
SAMN11607250	T2DM-167	T2DM-167	Homo sapiens	9606	blood
SAMN11607251	T2DM-168	T2DM-168	Homo sapiens	9606	blood
SAMN11607252	T2DM-169	T2DM-169	Homo sapiens	9606	blood
SAMN11607253	T2DM-170	T2DM-170	Homo sapiens	9606	blood
SAMN11607254	T2DM-171	T2DM-171	Homo sapiens	9606	blood
SAMN11607255	T2DM-172	T2DM-172	Homo sapiens	9606	blood
SAMN11607256	T2DM-173	T2DM-173	Homo sapiens	9606	blood
SAMN11607257	T2DM-174	T2DM-174	Homo sapiens	9606	blood
SAMN11607258	T2DM-175	T2DM-175	Homo sapiens	9606	blood
SAMN11607259	T2DM-176	T2DM-176	Homo sapiens	9606	blood
SAMN11607260	T2DM-177	T2DM-177	Homo sapiens	9606	blood
SAMN11607261	T2DM-178	T2DM-178	Homo sapiens	9606	blood
SAMN11607262	T2DM-179	T2DM-179	Homo sapiens	9606	blood
SAMN11607263	T2DM-180	T2DM-180	Homo sapiens	9606	blood
SAMN11607264	T2DM-181	T2DM-181	Homo sapiens	9606	blood
SAMN11607265	T2DM-182	T2DM-182	Homo sapiens	9606	blood
SAMN11607266	T2DM-183	T2DM-183	Homo sapiens	9606	blood
SAMN11607267	T2DM-184	T2DM-184	Homo sapiens	9606	blood
SAMN11607268	T2DM-185	T2DM-185	Homo sapiens	9606	blood
SAMN11607269	T2DM-186	T2DM-186	Homo sapiens	9606	blood
SAMN11607270	T2DM-187	T2DM-187	Homo sapiens	9606	blood
SAMN11607271	T2DM-188	T2DM-188	Homo sapiens	9606	blood
SAMN11607272	T2DM-189	T2DM-189	Homo sapiens	9606	blood
SAMN11607273	T2DM-190	T2DM-190	Homo sapiens	9606	blood
SAMN11607274	T2DM-191	T2DM-191	Homo sapiens	9606	blood
SAMN11607275	T2DM-192	T2DM-192	Homo sapiens	9606	blood
SAMN11607276	T2DM-193	T2DM-193	Homo sapiens	9606	blood
SAMN11607277	T2DM-194	T2DM-194	Homo sapiens	9606	blood
SAMN11607278	T2DM-195	T2DM-195	Homo sapiens	9606	blood
SAMN11607279	T2DM-196	T2DM-196	Homo sapiens	9606	blood
SAMN11607280	T2DM-197	T2DM-197	Homo sapiens	9606	blood
SAMN11607281	T2DM-198	T2DM-198	Homo sapiens	9606	blood
SAMN11607282	T2DM-199	T2DM-199	Homo sapiens	9606	blood
SAMN11607283	T2DM-200	T2DM-200	Homo sapiens	9606	blood
SAMN11607284	T2DM-201	T2DM-201	Homo sapiens	9606	blood
SAMN11607285	T2DM-202	T2DM-202	Homo sapiens	9606	blood
SAMN11607286	T2DM-203	T2DM-203	Homo sapiens	9606	blood
SAMN11607287	T2DM-204	T2DM-204	Homo sapiens	9606	blood
SAMN11607288	T2DM-205	T2DM-205	Homo sapiens	9606	blood
SAMN11607289	T2DM-206	T2DM-206	Homo sapiens	9606	blood
SAMN11607290	T2DM-207	T2DM-207	Homo sapiens	9606	blood
SAMN11607291	T2DM-208	T2DM-208	Homo sapiens	9606	blood
SAMN11607292	T2DM-209	T2DM-209	Homo sapiens	9606	blood
SAMN11607293	T2DM-210	T2DM-210	Homo sapiens	9606	blood
SAMN11607294	T2DM-211	T2DM-211	Homo sapiens	9606	blood
SAMN11607295	T2DM-212	T2DM-212	Homo sapiens	9606	blood
SAMN11607296	T2DM-213	T2DM-213	Homo sapiens	9606	blood
SAMN11607297	T2DM-214	T2DM-214	Homo sapiens	9606	blood
SAMN11607298	T2DM-215	T2DM-215	Homo sapiens	9606	blood
SAMN11607299	T2DM-216	T2DM-216	Homo sapiens	9606	blood
SAMN11607300	T2DM-217	T2DM-217	Homo sapiens	9606	blood
SAMN11607301	T2DM-218	T2DM-218	Homo sapiens	9606	blood
SAMN11607302	T2DM-219	T2DM-219	Homo sapiens	9606	blood
SAMN11607303	T2DM-220	T2DM-220	Homo sapiens	9606	blood
SAMN11607304	T2DM-221	T2DM-221	Homo sapiens	9606	blood
SAMN11607305	T2DM-222	T2DM-222	Homo sapiens	9606	blood
SAMN11607306	T2DM-223	T2DM-223	Homo sapiens	9606	blood
SAMN11607307	T2DM-224	T2DM-224	Homo sapiens	9606	blood
SAMN11607308	T2DM-225	T2DM-225	Homo sapiens	9606	blood
SAMN11607309	T2DM-226	T2DM-226	Homo sapiens	9606	blood
SAMN11607310	T2DM-227	T2DM-227	Homo sapiens	9606	blood
SAMN11607311	T2DM-228	T2DM-228	Homo sapiens	9606	blood
SAMN11607312	T2DM-229	T2DM-229	Homo sapiens	9606	blood
SAMN11607313	T2DM-230	T2DM-230	Homo sapiens	9606	blood
SAMN11607314	T2DM-231	T2DM-231	Homo sapiens	9606	blood
SAMN11607315	T2DM-232	T2DM-232	Homo sapiens	9606	blood
SAMN11607316	T2DM-233	T2DM-233	Homo sapiens	9606	blood
SAMN11607317	T2DM-234	T2DM-234	Homo sapiens	9606	blood
SAMN11607318	T2DM-235	T2DM-235	Homo sapiens	9606	blood
SAMN11607319	T2DM-236	T2DM-236	Homo sapiens	9606	blood
SAMN11607320	T2DM-237	T2DM-237	Homo sapiens	9606	blood
SAMN11607321	T2DM-238	T2DM-238	Homo sapiens	9606	blood
SAMN11607322	T2DM-239	T2DM-239	Homo sapiens	9606	blood
SAMN11607323	T2DM-240	T2DM-240	Homo sapiens	9606	blood
SAMN11607324	T2DM-241	T2DM-241	Homo sapiens	9606	blood
SAMN11607325	T2DM-242	T2DM-242	Homo sapiens	9606	blood
SAMN11607326	T2DM-243	T2DM-243	Homo sapiens	9606	blood
SAMN11607327	T2DM-244	T2DM-244	Homo sapiens	9606	blood
SAMN11607328	T2DM-245	T2DM-245	Homo sapiens	9606	blood
SAMN11607329	T2DM-246	T2DM-246	Homo sapiens	9606	blood
SAMN11607330	T2DM-247	T2DM-247	Homo sapiens	9606	blood
SAMN11607331	T2DM-248	T2DM-248	Homo sapiens	9606	blood
SAMN11607332	T2DM-249	T2DM-249	Homo sapiens	9606	blood
SAMN11607333	T2DM-250	T2DM-250	Homo sapiens	9606	blood
SAMN11607334	T2DM-251	T2DM-251	Homo sapiens	9606	blood
SAMN11607335	T2DM-252	T2DM-252	Homo sapiens	9606	blood
SAMN11607336	T2DM-253	T2DM-253	Homo sapiens	9606	blood
SAMN11607337	T2DM-254	T2DM-254	Homo sapiens	9606	blood
SAMN11607338	T2DM-255	T2DM-255	Homo sapiens	9606	blood
SAMN11607339	T2DM-256	T2DM-256	Homo sapiens	9606	blood
SAMN11607340	T2DM-257	T2DM-257	Homo sapiens	9606	blood
SAMN11607341	T2DM-258	T2DM-258	Homo sapiens	9606	blood
SAMN11607342	T2DM-259	T2DM-259	Homo sapiens	9606	blood
SAMN11607343	T2DM-260	T2DM-260	Homo sapiens	9606	blood
SAMN11607344	T2DM-261	T2DM-261	Homo sapiens	9606	blood
SAMN11607345	T2DM-262	T2DM-262	Homo sapiens	9606	blood
SAMN11607346	T2DM-263	T2DM-263	Homo sapiens	9606	blood
SAMN11607347	T2DM-264	T2DM-264	Homo sapiens	9606	blood
SAMN11607348	T2DM-265	T2DM-265	Homo sapiens	9606	blood
SAMN11607349	T2DM-266	T2DM-266	Homo sapiens	9606	blood
SAMN11607350	T2DM-267	T2DM-267	Homo sapiens	9606	blood
SAMN11607351	T2DM-268	T2DM-268	Homo sapiens	9606	blood
SAMN11607352	T2DM-269	T2DM-269	Homo sapiens	9606	blood
SAMN11607353	T2DM-270	T2DM-270	Homo sapiens	9606	blood
SAMN11607354	T2DM-271	T2DM-271	Homo sapiens	9606	blood
SAMN11607355	T2DM-272	T2DM-272	Homo sapiens	9606	blood
SAMN11607356	T2DM-273	T2DM-273	Homo sapiens	9606	blood
SAMN11607357	T2DM-274	T2DM-274	Homo sapiens	9606	blood
SAMN11607358	T2DM-275	T2DM-275	Homo sapiens	9606	blood
SAMN11607359	T2DM-276	T2DM-276	Homo sapiens	9606	blood
SAMN11607360	T2DM-277	T2DM-277	Homo sapiens	9606	blood
SAMN11607361	T2DM-278	T2DM-278	Homo sapiens	9606	blood
SAMN11607362	T2DM-279	T2DM-279	Homo sapiens	9606	blood
SAMN11607363	T2DM-280	T2DM-280	Homo sapiens	9606	blood
SAMN11607364	T2DM-281	T2DM-281	Homo sapiens	9606	blood
SAMN11607365	T2DM-282	T2DM-282	Homo sapiens	9606	blood
SAMN11607366	T2DM-283	T2DM-283	Homo sapiens	9606	blood
SAMN11607367	T2DM-284	T2DM-284	Homo sapiens	9606	blood
SAMN11607368	T2DM-285	T2DM-285	Homo sapiens	9606	blood
SAMN11607369	T2DM-286	T2DM-286	Homo sapiens	9606	blood
SAMN11607370	T2DM-287	T2DM-287	Homo sapiens	9606	blood
SAMN11607371	T2DM-288	T2DM-288	Homo sapiens	9606	blood
SAMN11607372	T2DM-289	T2DM-289	Homo sapiens	9606	blood
SAMN11607373	T2DM-290	T2DM-290	Homo sapiens	9606	blood
SAMN11607374	T2DM-291	T2DM-291	Homo sapiens	9606	blood
SAMN11607375	T2DM-292	T2DM-292	Homo sapiens	9606	blood
SAMN11607376	T2DM-293	T2DM-293	Homo sapiens	9606	blood
SAMN11607377	T2DM-294	T2DM-294	Homo sapiens	9606	blood
SAMN11607378	T2DM-295	T2DM-295	Homo sapiens	9606	blood
SAMN11607379	T2DM-296	T2DM-296	Homo sapiens	9606	blood
SAMN11607380	T2DM-297	T2DM-297	Homo sapiens	9606	blood
SAMN11607381	T2DM-298	T2DM-298	Homo sapiens	9606	blood
SAMN11607382	T2DM-299	T2DM-299	Homo sapiens	9606	blood
SAMN11607383	T2DM-300	T2DM-300	Homo sapiens	9606	blood
SAMN11607384	repaglinide-1	repaglinide-1	Homo sapiens	9606	blood
SAMN11607385	repaglinide-2	repaglinide-2	Homo sapiens	9606	blood
SAMN11607386	repaglinide-3	repaglinide-3	Homo sapiens	9606	blood
SAMN11607387	repaglinide-4	repaglinide-4	Homo sapiens	9606	blood
SAMN11607388	repaglinide-5	repaglinide-5	Homo sapiens	9606	blood
SAMN11607389	repaglinide-6	repaglinide-6	Homo sapiens	9606	blood
SAMN11607390	repaglinide-7	repaglinide-7	Homo sapiens	9606	blood
SAMN11607391	repaglinide-8	repaglinide-8	Homo sapiens	9606	blood
SAMN11607392	repaglinide-9	repaglinide-9	Homo sapiens	9606	blood
SAMN11607393	repaglinide-10	repaglinide-10	Homo sapiens	9606	blood
SAMN11607394	repaglinide-11	repaglinide-11	Homo sapiens	9606	blood
SAMN11607395	repaglinide-12	repaglinide-12	Homo sapiens	9606	blood
SAMN11607396	repaglinide-13	repaglinide-13	Homo sapiens	9606	blood
SAMN11607397	repaglinide-14	repaglinide-14	Homo sapiens	9606	blood
SAMN11607398	repaglinide-15	repaglinide-15	Homo sapiens	9606	blood
SAMN11607399	repaglinide-16	repaglinide-16	Homo sapiens	9606	blood
SAMN11607400	repaglinide-17	repaglinide-17	Homo sapiens	9606	blood
SAMN11607401	repaglinide-18	repaglinide-18	Homo sapiens	9606	blood
SAMN11607402	repaglinide-19	repaglinide-19	Homo sapiens	9606	blood
SAMN11607403	repaglinide-20	repaglinide-20	Homo sapiens	9606	blood
SAMN11607404	repaglinide-21	repaglinide-21	Homo sapiens	9606	blood
SAMN11607405	repaglinide-22	repaglinide-22	Homo sapiens	9606	blood
SAMN11607406	repaglinide-23	repaglinide-23	Homo sapiens	9606	blood
SAMN11607407	repaglinide-24	repaglinide-24	Homo sapiens	9606	blood
SAMN11607408	repaglinide-25	repaglinide-25	Homo sapiens	9606	blood
SAMN11607409	repaglinide-26	repaglinide-26	Homo sapiens	9606	blood
SAMN11607410	repaglinide-27	repaglinide-27	Homo sapiens	9606	blood
SAMN11607411	repaglinide-28	repaglinide-28	Homo sapiens	9606	blood
SAMN11607412	repaglinide-29	repaglinide-29	Homo sapiens	9606	blood
SAMN11607413	repaglinide-30	repaglinide-30	Homo sapiens	9606	blood
SAMN11607414	repaglinide-31	repaglinide-31	Homo sapiens	9606	blood
SAMN11607415	repaglinide-32	repaglinide-32	Homo sapiens	9606	blood
SAMN11607416	repaglinide-33	repaglinide-33	Homo sapiens	9606	blood
SAMN11607417	repaglinide-34	repaglinide-34	Homo sapiens	9606	blood
SAMN11607418	repaglinide-35	repaglinide-35	Homo sapiens	9606	blood
SAMN11607419	repaglinide-36	repaglinide-36	Homo sapiens	9606	blood
SAMN11607420	repaglinide-37	repaglinide-37	Homo sapiens	9606	blood
SAMN11607421	repaglinide-38	repaglinide-38	Homo sapiens	9606	blood
SAMN11607422	repaglinide-39	repaglinide-39	Homo sapiens	9606	blood
SAMN11607423	repaglinide-40	repaglinide-40	Homo sapiens	9606	blood
SAMN11607424	repaglinide-41	repaglinide-41	Homo sapiens	9606	blood
SAMN11607425	repaglinide-42	repaglinide-42	Homo sapiens	9606	blood
SAMN11607426	repaglinide-43	repaglinide-43	Homo sapiens	9606	blood
SAMN11607427	repaglinide-44	repaglinide-44	Homo sapiens	9606	blood
SAMN11607428	repaglinide-45	repaglinide-45	Homo sapiens	9606	blood
SAMN11607429	repaglinide-46	repaglinide-46	Homo sapiens	9606	blood
SAMN11607430	repaglinide-47	repaglinide-47	Homo sapiens	9606	blood
SAMN11607431	repaglinide-48	repaglinide-48	Homo sapiens	9606	blood
SAMN11607432	repaglinide-49	repaglinide-49	Homo sapiens	9606	blood
SAMN11607433	repaglinide-50	repaglinide-50	Homo sapiens	9606	blood
SAMN11607434	repaglinide-51	repaglinide-51	Homo sapiens	9606	blood
SAMN11607435	repaglinide-52	repaglinide-52	Homo sapiens	9606	blood
SAMN11607436	repaglinide-53	repaglinide-53	Homo sapiens	9606	blood
SAMN11607437	repaglinide-54	repaglinide-54	Homo sapiens	9606	blood
SAMN11607438	repaglinide-55	repaglinide-55	Homo sapiens	9606	blood
SAMN11607439	repaglinide-56	repaglinide-56	Homo sapiens	9606	blood
SAMN11607440	repaglinide-57	repaglinide-57	Homo sapiens	9606	blood
SAMN11607441	repaglinide-58	repaglinide-58	Homo sapiens	9606	blood
SAMN11607442	repaglinide-59	repaglinide-59	Homo sapiens	9606	blood
SAMN11607443	repaglinide-60	repaglinide-60	Homo sapiens	9606	blood
SAMN11607444	repaglinide-61	repaglinide-61	Homo sapiens	9606	blood
SAMN11607445	repaglinide-62	repaglinide-62	Homo sapiens	9606	blood
SAMN11607446	repaglinide-63	repaglinide-63	Homo sapiens	9606	blood
SAMN11607447	repaglinide-64	repaglinide-64	Homo sapiens	9606	blood
SAMN11607448	repaglinide-65	repaglinide-65	Homo sapiens	9606	blood
SAMN11607449	repaglinide-66	repaglinide-66	Homo sapiens	9606	blood
SAMN11607450	repaglinide-67	repaglinide-67	Homo sapiens	9606	blood
SAMN11607451	repaglinide-68	repaglinide-68	Homo sapiens	9606	blood
SAMN11607452	repaglinide-69	repaglinide-69	Homo sapiens	9606	blood
SAMN11607453	repaglinide-70	repaglinide-70	Homo sapiens	9606	blood
SAMN11607454	repaglinide-71	repaglinide-71	Homo sapiens	9606	blood
SAMN11607455	repaglinide-72	repaglinide-72	Homo sapiens	9606	blood
SAMN11607456	repaglinide-73	repaglinide-73	Homo sapiens	9606	blood
SAMN11607457	repaglinide-74	repaglinide-74	Homo sapiens	9606	blood
SAMN11607458	repaglinide-75	repaglinide-75	Homo sapiens	9606	blood
SAMN11607459	repaglinide-76	repaglinide-76	Homo sapiens	9606	blood
SAMN11607460	repaglinide-77	repaglinide-77	Homo sapiens	9606	blood
SAMN11607461	repaglinide-78	repaglinide-78	Homo sapiens	9606	blood
SAMN11607462	repaglinide-79	repaglinide-79	Homo sapiens	9606	blood
SAMN11607463	repaglinide-80	repaglinide-80	Homo sapiens	9606	blood
SAMN11607464	repaglinide-81	repaglinide-81	Homo sapiens	9606	blood
SAMN11607465	repaglinide-82	repaglinide-82	Homo sapiens	9606	blood
SAMN11607466	repaglinide-83	repaglinide-83	Homo sapiens	9606	blood
SAMN11607467	repaglinide-84	repaglinide-84	Homo sapiens	9606	blood
SAMN11607468	repaglinide-85	repaglinide-85	Homo sapiens	9606	blood
SAMN11607469	repaglinide-86	repaglinide-86	Homo sapiens	9606	blood
SAMN11607470	repaglinide-87	repaglinide-87	Homo sapiens	9606	blood
SAMN11607471	repaglinide-88	repaglinide-88	Homo sapiens	9606	blood
SAMN11607472	repaglinide-89	repaglinide-89	Homo sapiens	9606	blood
SAMN11607473	repaglinide-90	repaglinide-90	Homo sapiens	9606	blood
SAMN11607474	repaglinide-91	repaglinide-91	Homo sapiens	9606	blood
SAMN11607475	repaglinide-92	repaglinide-92	Homo sapiens	9606	blood
SAMN11607476	repaglinide-93	repaglinide-93	Homo sapiens	9606	blood
SAMN11607477	repaglinide-94	repaglinide-94	Homo sapiens	9606	blood
SAMN11607478	repaglinide-95	repaglinide-95	Homo sapiens	9606	blood
