# Supplementary material for: MTNR1B Gene Polymorphisms Are Associated With the Therapeutic Responses to Repaglinide in Chinese Patients With Type 2 Diabetes Mellitus
Source: Front Pharmacol. 2019 Nov 7;10:1318. doi: 10.3389/fphar.2019.01318 (PMC6855210; doi:10.3389/fphar.2019.01318)
Supplement: Supplementary file 1 [file DataSheet_1.zip › Objects.txt]

Object IDs and corresponding URLs:

11606884: https://www.ncbi.nlm.nih.gov/biosample/11606884
11606885: https://www.ncbi.nlm.nih.gov/biosample/11606885
11606886: https://www.ncbi.nlm.nih.gov/biosample/11606886
11606887: https://www.ncbi.nlm.nih.gov/biosample/11606887
11606888: https://www.ncbi.nlm.nih.gov/biosample/11606888
11606889: https://www.ncbi.nlm.nih.gov/biosample/11606889
11606890: https://www.ncbi.nlm.nih.gov/biosample/11606890
11606891: https://www.ncbi.nlm.nih.gov/biosample/11606891
11606892: https://www.ncbi.nlm.nih.gov/biosample/11606892
11606893: https://www.ncbi.nlm.nih.gov/biosample/11606893
11606894: https://www.ncbi.nlm.nih.gov/biosample/11606894
11606895: https://www.ncbi.nlm.nih.gov/biosample/11606895
11606896: https://www.ncbi.nlm.nih.gov/biosample/11606896
11606897: https://www.ncbi.nlm.nih.gov/biosample/11606897
11606898: https://www.ncbi.nlm.nih.gov/biosample/11606898
11606899: https://www.ncbi.nlm.nih.gov/biosample/11606899
11606900: https://www.ncbi.nlm.nih.gov/biosample/11606900
11606901: https://www.ncbi.nlm.nih.gov/biosample/11606901
11606902: https://www.ncbi.nlm.nih.gov/biosample/11606902
11606903: https://www.ncbi.nlm.nih.gov/biosample/11606903
11606904: https://www.ncbi.nlm.nih.gov/biosample/11606904
11606905: https://www.ncbi.nlm.nih.gov/biosample/11606905
11606906: https://www.ncbi.nlm.nih.gov/biosample/11606906
11606907: https://www.ncbi.nlm.nih.gov/biosample/11606907
11606908: https://www.ncbi.nlm.nih.gov/biosample/11606908
11606909: https://www.ncbi.nlm.nih.gov/biosample/11606909
11606910: https://www.ncbi.nlm.nih.gov/biosample/11606910
11606911: https://www.ncbi.nlm.nih.gov/biosample/11606911
11606912: https://www.ncbi.nlm.nih.gov/biosample/11606912
11606913: https://www.ncbi.nlm.nih.gov/biosample/11606913
11606914: https://www.ncbi.nlm.nih.gov/biosample/11606914
11606915: https://www.ncbi.nlm.nih.gov/biosample/11606915
11606916: https://www.ncbi.nlm.nih.gov/biosample/11606916
11606917: https://www.ncbi.nlm.nih.gov/biosample/11606917
11606918: https://www.ncbi.nlm.nih.gov/biosample/11606918
11606919: https://www.ncbi.nlm.nih.gov/biosample/11606919
11606920: https://www.ncbi.nlm.nih.gov/biosample/11606920
11606921: https://www.ncbi.nlm.nih.gov/biosample/11606921
11606922: https://www.ncbi.nlm.nih.gov/biosample/11606922
11606923: https://www.ncbi.nlm.nih.gov/biosample/11606923
11606924: https://www.ncbi.nlm.nih.gov/biosample/11606924
11606925: https://www.ncbi.nlm.nih.gov/biosample/11606925
11606926: https://www.ncbi.nlm.nih.gov/biosample/11606926
11606927: https://www.ncbi.nlm.nih.gov/biosample/11606927
11606928: https://www.ncbi.nlm.nih.gov/biosample/11606928
11606929: https://www.ncbi.nlm.nih.gov/biosample/11606929
11606930: https://www.ncbi.nlm.nih.gov/biosample/11606930
11606931: https://www.ncbi.nlm.nih.gov/biosample/11606931
11606932: https://www.ncbi.nlm.nih.gov/biosample/11606932
11606933: https://www.ncbi.nlm.nih.gov/biosample/11606933
11606934: https://www.ncbi.nlm.nih.gov/biosample/11606934
11606935: https://www.ncbi.nlm.nih.gov/biosample/11606935
11606936: https://www.ncbi.nlm.nih.gov/biosample/11606936
11606937: https://www.ncbi.nlm.nih.gov/biosample/11606937
11606938: https://www.ncbi.nlm.nih.gov/biosample/11606938
11606939: https://www.ncbi.nlm.nih.gov/biosample/11606939
11606940: https://www.ncbi.nlm.nih.gov/biosample/11606940
11606941: https://www.ncbi.nlm.nih.gov/biosample/11606941
11606942: https://www.ncbi.nlm.nih.gov/biosample/11606942
11606943: https://www.ncbi.nlm.nih.gov/biosample/11606943
11606944: https://www.ncbi.nlm.nih.gov/biosample/11606944
11606945: https://www.ncbi.nlm.nih.gov/biosample/11606945
11606946: https://www.ncbi.nlm.nih.gov/biosample/11606946
11606947: https://www.ncbi.nlm.nih.gov/biosample/11606947
11606948: https://www.ncbi.nlm.nih.gov/biosample/11606948
11606949: https://www.ncbi.nlm.nih.gov/biosample/11606949
11606950: https://www.ncbi.nlm.nih.gov/biosample/11606950
11606951: https://www.ncbi.nlm.nih.gov/biosample/11606951
11606952: https://www.ncbi.nlm.nih.gov/biosample/11606952
11606953: https://www.ncbi.nlm.nih.gov/biosample/11606953
11606954: https://www.ncbi.nlm.nih.gov/biosample/11606954
11606955: https://www.ncbi.nlm.nih.gov/biosample/11606955
11606956: https://www.ncbi.nlm.nih.gov/biosample/11606956
11606957: https://www.ncbi.nlm.nih.gov/biosample/11606957
11606958: https://www.ncbi.nlm.nih.gov/biosample/11606958
11606959: https://www.ncbi.nlm.nih.gov/biosample/11606959
11606960: https://www.ncbi.nlm.nih.gov/biosample/11606960
11606961: https://www.ncbi.nlm.nih.gov/biosample/11606961
11606962: https://www.ncbi.nlm.nih.gov/biosample/11606962
11606963: https://www.ncbi.nlm.nih.gov/biosample/11606963
11606964: https://www.ncbi.nlm.nih.gov/biosample/11606964
11606965: https://www.ncbi.nlm.nih.gov/biosample/11606965
11606966: https://www.ncbi.nlm.nih.gov/biosample/11606966
11606967: https://www.ncbi.nlm.nih.gov/biosample/11606967
11606968: https://www.ncbi.nlm.nih.gov/biosample/11606968
11606969: https://www.ncbi.nlm.nih.gov/biosample/11606969
11606970: https://www.ncbi.nlm.nih.gov/biosample/11606970
11606971: https://www.ncbi.nlm.nih.gov/biosample/11606971
11606972: https://www.ncbi.nlm.nih.gov/biosample/11606972
11606973: https://www.ncbi.nlm.nih.gov/biosample/11606973
11606974: https://www.ncbi.nlm.nih.gov/biosample/11606974
11606975: https://www.ncbi.nlm.nih.gov/biosample/11606975
11606976: https://www.ncbi.nlm.nih.gov/biosample/11606976
11606977: https://www.ncbi.nlm.nih.gov/biosample/11606977
11606978: https://www.ncbi.nlm.nih.gov/biosample/11606978
11606979: https://www.ncbi.nlm.nih.gov/biosample/11606979
11606980: https://www.ncbi.nlm.nih.gov/biosample/11606980
11606981: https://www.ncbi.nlm.nih.gov/biosample/11606981
11606982: https://www.ncbi.nlm.nih.gov/biosample/11606982
11606983: https://www.ncbi.nlm.nih.gov/biosample/11606983
11606984: https://www.ncbi.nlm.nih.gov/biosample/11606984
11606985: https://www.ncbi.nlm.nih.gov/biosample/11606985
11606986: https://www.ncbi.nlm.nih.gov/biosample/11606986
11606987: https://www.ncbi.nlm.nih.gov/biosample/11606987
11606988: https://www.ncbi.nlm.nih.gov/biosample/11606988
11606989: https://www.ncbi.nlm.nih.gov/biosample/11606989
11606990: https://www.ncbi.nlm.nih.gov/biosample/11606990
11606991: https://www.ncbi.nlm.nih.gov/biosample/11606991
11606992: https://www.ncbi.nlm.nih.gov/biosample/11606992
11606993: https://www.ncbi.nlm.nih.gov/biosample/11606993
11606994: https://www.ncbi.nlm.nih.gov/biosample/11606994
11606995: https://www.ncbi.nlm.nih.gov/biosample/11606995
11606996: https://www.ncbi.nlm.nih.gov/biosample/11606996
11606997: https://www.ncbi.nlm.nih.gov/biosample/11606997
11606998: https://www.ncbi.nlm.nih.gov/biosample/11606998
11606999: https://www.ncbi.nlm.nih.gov/biosample/11606999
11607000: https://www.ncbi.nlm.nih.gov/biosample/11607000
11607001: https://www.ncbi.nlm.nih.gov/biosample/11607001
11607002: https://www.ncbi.nlm.nih.gov/biosample/11607002
11607003: https://www.ncbi.nlm.nih.gov/biosample/11607003
11607004: https://www.ncbi.nlm.nih.gov/biosample/11607004
11607005: https://www.ncbi.nlm.nih.gov/biosample/11607005
11607006: https://www.ncbi.nlm.nih.gov/biosample/11607006
11607007: https://www.ncbi.nlm.nih.gov/biosample/11607007
11607008: https://www.ncbi.nlm.nih.gov/biosample/11607008
11607009: https://www.ncbi.nlm.nih.gov/biosample/11607009
11607010: https://www.ncbi.nlm.nih.gov/biosample/11607010
11607011: https://www.ncbi.nlm.nih.gov/biosample/11607011
11607012: https://www.ncbi.nlm.nih.gov/biosample/11607012
11607013: https://www.ncbi.nlm.nih.gov/biosample/11607013
11607014: https://www.ncbi.nlm.nih.gov/biosample/11607014
11607015: https://www.ncbi.nlm.nih.gov/biosample/11607015
11607016: https://www.ncbi.nlm.nih.gov/biosample/11607016
11607017: https://www.ncbi.nlm.nih.gov/biosample/11607017
11607018: https://www.ncbi.nlm.nih.gov/biosample/11607018
11607019: https://www.ncbi.nlm.nih.gov/biosample/11607019
11607020: https://www.ncbi.nlm.nih.gov/biosample/11607020
11607021: https://www.ncbi.nlm.nih.gov/biosample/11607021
11607022: https://www.ncbi.nlm.nih.gov/biosample/11607022
11607023: https://www.ncbi.nlm.nih.gov/biosample/11607023
11607024: https://www.ncbi.nlm.nih.gov/biosample/11607024
11607025: https://www.ncbi.nlm.nih.gov/biosample/11607025
11607026: https://www.ncbi.nlm.nih.gov/biosample/11607026
11607027: https://www.ncbi.nlm.nih.gov/biosample/11607027
11607028: https://www.ncbi.nlm.nih.gov/biosample/11607028
11607029: https://www.ncbi.nlm.nih.gov/biosample/11607029
11607030: https://www.ncbi.nlm.nih.gov/biosample/11607030
11607031: https://www.ncbi.nlm.nih.gov/biosample/11607031
11607032: https://www.ncbi.nlm.nih.gov/biosample/11607032
11607033: https://www.ncbi.nlm.nih.gov/biosample/11607033
11607034: https://www.ncbi.nlm.nih.gov/biosample/11607034
11607035: https://www.ncbi.nlm.nih.gov/biosample/11607035
11607036: https://www.ncbi.nlm.nih.gov/biosample/11607036
11607037: https://www.ncbi.nlm.nih.gov/biosample/11607037
11607038: https://www.ncbi.nlm.nih.gov/biosample/11607038
11607039: https://www.ncbi.nlm.nih.gov/biosample/11607039
11607040: https://www.ncbi.nlm.nih.gov/biosample/11607040
11607041: https://www.ncbi.nlm.nih.gov/biosample/11607041
11607042: https://www.ncbi.nlm.nih.gov/biosample/11607042
11607043: https://www.ncbi.nlm.nih.gov/biosample/11607043
11607044: https://www.ncbi.nlm.nih.gov/biosample/11607044
11607045: https://www.ncbi.nlm.nih.gov/biosample/11607045
11607046: https://www.ncbi.nlm.nih.gov/biosample/11607046
11607047: https://www.ncbi.nlm.nih.gov/biosample/11607047
11607048: https://www.ncbi.nlm.nih.gov/biosample/11607048
11607049: https://www.ncbi.nlm.nih.gov/biosample/11607049
11607050: https://www.ncbi.nlm.nih.gov/biosample/11607050
11607051: https://www.ncbi.nlm.nih.gov/biosample/11607051
11607052: https://www.ncbi.nlm.nih.gov/biosample/11607052
11607053: https://www.ncbi.nlm.nih.gov/biosample/11607053
11607054: https://www.ncbi.nlm.nih.gov/biosample/11607054
11607055: https://www.ncbi.nlm.nih.gov/biosample/11607055
11607056: https://www.ncbi.nlm.nih.gov/biosample/11607056
11607057: https://www.ncbi.nlm.nih.gov/biosample/11607057
11607058: https://www.ncbi.nlm.nih.gov/biosample/11607058
11607059: https://www.ncbi.nlm.nih.gov/biosample/11607059
11607060: https://www.ncbi.nlm.nih.gov/biosample/11607060
11607061: https://www.ncbi.nlm.nih.gov/biosample/11607061
11607062: https://www.ncbi.nlm.nih.gov/biosample/11607062
11607063: https://www.ncbi.nlm.nih.gov/biosample/11607063
11607064: https://www.ncbi.nlm.nih.gov/biosample/11607064
11607065: https://www.ncbi.nlm.nih.gov/biosample/11607065
11607066: https://www.ncbi.nlm.nih.gov/biosample/11607066
11607067: https://www.ncbi.nlm.nih.gov/biosample/11607067
11607068: https://www.ncbi.nlm.nih.gov/biosample/11607068
11607069: https://www.ncbi.nlm.nih.gov/biosample/11607069
11607070: https://www.ncbi.nlm.nih.gov/biosample/11607070
11607071: https://www.ncbi.nlm.nih.gov/biosample/11607071
11607072: https://www.ncbi.nlm.nih.gov/biosample/11607072
11607073: https://www.ncbi.nlm.nih.gov/biosample/11607073
11607074: https://www.ncbi.nlm.nih.gov/biosample/11607074
11607075: https://www.ncbi.nlm.nih.gov/biosample/11607075
11607076: https://www.ncbi.nlm.nih.gov/biosample/11607076
11607077: https://www.ncbi.nlm.nih.gov/biosample/11607077
11607078: https://www.ncbi.nlm.nih.gov/biosample/11607078
11607079: https://www.ncbi.nlm.nih.gov/biosample/11607079
11607080: https://www.ncbi.nlm.nih.gov/biosample/11607080
11607081: https://www.ncbi.nlm.nih.gov/biosample/11607081
11607082: https://www.ncbi.nlm.nih.gov/biosample/11607082
11607083: https://www.ncbi.nlm.nih.gov/biosample/11607083
11607084: https://www.ncbi.nlm.nih.gov/biosample/11607084
11607085: https://www.ncbi.nlm.nih.gov/biosample/11607085
11607086: https://www.ncbi.nlm.nih.gov/biosample/11607086
11607087: https://www.ncbi.nlm.nih.gov/biosample/11607087
11607088: https://www.ncbi.nlm.nih.gov/biosample/11607088
11607089: https://www.ncbi.nlm.nih.gov/biosample/11607089
11607090: https://www.ncbi.nlm.nih.gov/biosample/11607090
11607091: https://www.ncbi.nlm.nih.gov/biosample/11607091
11607092: https://www.ncbi.nlm.nih.gov/biosample/11607092
11607093: https://www.ncbi.nlm.nih.gov/biosample/11607093
11607094: https://www.ncbi.nlm.nih.gov/biosample/11607094
11607095: https://www.ncbi.nlm.nih.gov/biosample/11607095
11607096: https://www.ncbi.nlm.nih.gov/biosample/11607096
11607097: https://www.ncbi.nlm.nih.gov/biosample/11607097
11607098: https://www.ncbi.nlm.nih.gov/biosample/11607098
11607099: https://www.ncbi.nlm.nih.gov/biosample/11607099
11607100: https://www.ncbi.nlm.nih.gov/biosample/11607100
11607101: https://www.ncbi.nlm.nih.gov/biosample/11607101
11607102: https://www.ncbi.nlm.nih.gov/biosample/11607102
11607103: https://www.ncbi.nlm.nih.gov/biosample/11607103
11607104: https://www.ncbi.nlm.nih.gov/biosample/11607104
11607105: https://www.ncbi.nlm.nih.gov/biosample/11607105
11607106: https://www.ncbi.nlm.nih.gov/biosample/11607106
11607107: https://www.ncbi.nlm.nih.gov/biosample/11607107
11607108: https://www.ncbi.nlm.nih.gov/biosample/11607108
11607109: https://www.ncbi.nlm.nih.gov/biosample/11607109
11607110: https://www.ncbi.nlm.nih.gov/biosample/11607110
11607111: https://www.ncbi.nlm.nih.gov/biosample/11607111
11607112: https://www.ncbi.nlm.nih.gov/biosample/11607112
11607113: https://www.ncbi.nlm.nih.gov/biosample/11607113
11607114: https://www.ncbi.nlm.nih.gov/biosample/11607114
11607115: https://www.ncbi.nlm.nih.gov/biosample/11607115
11607116: https://www.ncbi.nlm.nih.gov/biosample/11607116
11607117: https://www.ncbi.nlm.nih.gov/biosample/11607117
11607118: https://www.ncbi.nlm.nih.gov/biosample/11607118
11607119: https://www.ncbi.nlm.nih.gov/biosample/11607119
11607120: https://www.ncbi.nlm.nih.gov/biosample/11607120
11607121: https://www.ncbi.nlm.nih.gov/biosample/11607121
11607122: https://www.ncbi.nlm.nih.gov/biosample/11607122
11607123: https://www.ncbi.nlm.nih.gov/biosample/11607123
11607124: https://www.ncbi.nlm.nih.gov/biosample/11607124
11607125: https://www.ncbi.nlm.nih.gov/biosample/11607125
11607126: https://www.ncbi.nlm.nih.gov/biosample/11607126
11607127: https://www.ncbi.nlm.nih.gov/biosample/11607127
11607128: https://www.ncbi.nlm.nih.gov/biosample/11607128
11607129: https://www.ncbi.nlm.nih.gov/biosample/11607129
11607130: https://www.ncbi.nlm.nih.gov/biosample/11607130
11607131: https://www.ncbi.nlm.nih.gov/biosample/11607131
11607132: https://www.ncbi.nlm.nih.gov/biosample/11607132
11607133: https://www.ncbi.nlm.nih.gov/biosample/11607133
11607134: https://www.ncbi.nlm.nih.gov/biosample/11607134
11607135: https://www.ncbi.nlm.nih.gov/biosample/11607135
11607136: https://www.ncbi.nlm.nih.gov/biosample/11607136
11607137: https://www.ncbi.nlm.nih.gov/biosample/11607137
11607138: https://www.ncbi.nlm.nih.gov/biosample/11607138
11607139: https://www.ncbi.nlm.nih.gov/biosample/11607139
11607140: https://www.ncbi.nlm.nih.gov/biosample/11607140
11607141: https://www.ncbi.nlm.nih.gov/biosample/11607141
11607142: https://www.ncbi.nlm.nih.gov/biosample/11607142
11607143: https://www.ncbi.nlm.nih.gov/biosample/11607143
11607144: https://www.ncbi.nlm.nih.gov/biosample/11607144
11607145: https://www.ncbi.nlm.nih.gov/biosample/11607145
11607146: https://www.ncbi.nlm.nih.gov/biosample/11607146
11607147: https://www.ncbi.nlm.nih.gov/biosample/11607147
11607148: https://www.ncbi.nlm.nih.gov/biosample/11607148
11607149: https://www.ncbi.nlm.nih.gov/biosample/11607149
11607150: https://www.ncbi.nlm.nih.gov/biosample/11607150
11607151: https://www.ncbi.nlm.nih.gov/biosample/11607151
11607152: https://www.ncbi.nlm.nih.gov/biosample/11607152
11607153: https://www.ncbi.nlm.nih.gov/biosample/11607153
11607154: https://www.ncbi.nlm.nih.gov/biosample/11607154
11607155: https://www.ncbi.nlm.nih.gov/biosample/11607155
11607156: https://www.ncbi.nlm.nih.gov/biosample/11607156
11607157: https://www.ncbi.nlm.nih.gov/biosample/11607157
11607158: https://www.ncbi.nlm.nih.gov/biosample/11607158
11607159: https://www.ncbi.nlm.nih.gov/biosample/11607159
11607160: https://www.ncbi.nlm.nih.gov/biosample/11607160
11607161: https://www.ncbi.nlm.nih.gov/biosample/11607161
11607162: https://www.ncbi.nlm.nih.gov/biosample/11607162
11607163: https://www.ncbi.nlm.nih.gov/biosample/11607163
11607164: https://www.ncbi.nlm.nih.gov/biosample/11607164
11607165: https://www.ncbi.nlm.nih.gov/biosample/11607165
11607166: https://www.ncbi.nlm.nih.gov/biosample/11607166
11607167: https://www.ncbi.nlm.nih.gov/biosample/11607167
11607168: https://www.ncbi.nlm.nih.gov/biosample/11607168
11607169: https://www.ncbi.nlm.nih.gov/biosample/11607169
11607170: https://www.ncbi.nlm.nih.gov/biosample/11607170
11607171: https://www.ncbi.nlm.nih.gov/biosample/11607171
11607172: https://www.ncbi.nlm.nih.gov/biosample/11607172
11607173: https://www.ncbi.nlm.nih.gov/biosample/11607173
11607174: https://www.ncbi.nlm.nih.gov/biosample/11607174
11607175: https://www.ncbi.nlm.nih.gov/biosample/11607175
11607176: https://www.ncbi.nlm.nih.gov/biosample/11607176
11607177: https://www.ncbi.nlm.nih.gov/biosample/11607177
11607178: https://www.ncbi.nlm.nih.gov/biosample/11607178
11607179: https://www.ncbi.nlm.nih.gov/biosample/11607179
11607180: https://www.ncbi.nlm.nih.gov/biosample/11607180
11607181: https://www.ncbi.nlm.nih.gov/biosample/11607181
11607182: https://www.ncbi.nlm.nih.gov/biosample/11607182
11607183: https://www.ncbi.nlm.nih.gov/biosample/11607183
11607184: https://www.ncbi.nlm.nih.gov/biosample/11607184
11607185: https://www.ncbi.nlm.nih.gov/biosample/11607185
11607186: https://www.ncbi.nlm.nih.gov/biosample/11607186
11607187: https://www.ncbi.nlm.nih.gov/biosample/11607187
11607188: https://www.ncbi.nlm.nih.gov/biosample/11607188
11607189: https://www.ncbi.nlm.nih.gov/biosample/11607189
11607190: https://www.ncbi.nlm.nih.gov/biosample/11607190
11607191: https://www.ncbi.nlm.nih.gov/biosample/11607191
11607192: https://www.ncbi.nlm.nih.gov/biosample/11607192
11607193: https://www.ncbi.nlm.nih.gov/biosample/11607193
11607194: https://www.ncbi.nlm.nih.gov/biosample/11607194
11607195: https://www.ncbi.nlm.nih.gov/biosample/11607195
11607196: https://www.ncbi.nlm.nih.gov/biosample/11607196
11607197: https://www.ncbi.nlm.nih.gov/biosample/11607197
11607198: https://www.ncbi.nlm.nih.gov/biosample/11607198
11607199: https://www.ncbi.nlm.nih.gov/biosample/11607199
11607200: https://www.ncbi.nlm.nih.gov/biosample/11607200
11607201: https://www.ncbi.nlm.nih.gov/biosample/11607201
11607202: https://www.ncbi.nlm.nih.gov/biosample/11607202
11607203: https://www.ncbi.nlm.nih.gov/biosample/11607203
11607204: https://www.ncbi.nlm.nih.gov/biosample/11607204
11607205: https://www.ncbi.nlm.nih.gov/biosample/11607205
11607206: https://www.ncbi.nlm.nih.gov/biosample/11607206
11607207: https://www.ncbi.nlm.nih.gov/biosample/11607207
11607208: https://www.ncbi.nlm.nih.gov/biosample/11607208
11607209: https://www.ncbi.nlm.nih.gov/biosample/11607209
11607210: https://www.ncbi.nlm.nih.gov/biosample/11607210
11607211: https://www.ncbi.nlm.nih.gov/biosample/11607211
11607212: https://www.ncbi.nlm.nih.gov/biosample/11607212
11607213: https://www.ncbi.nlm.nih.gov/biosample/11607213
11607214: https://www.ncbi.nlm.nih.gov/biosample/11607214
11607215: https://www.ncbi.nlm.nih.gov/biosample/11607215
11607216: https://www.ncbi.nlm.nih.gov/biosample/11607216
11607217: https://www.ncbi.nlm.nih.gov/biosample/11607217
11607218: https://www.ncbi.nlm.nih.gov/biosample/11607218
11607219: https://www.ncbi.nlm.nih.gov/biosample/11607219
11607220: https://www.ncbi.nlm.nih.gov/biosample/11607220
11607221: https://www.ncbi.nlm.nih.gov/biosample/11607221
11607222: https://www.ncbi.nlm.nih.gov/biosample/11607222
11607223: https://www.ncbi.nlm.nih.gov/biosample/11607223
11607224: https://www.ncbi.nlm.nih.gov/biosample/11607224
11607225: https://www.ncbi.nlm.nih.gov/biosample/11607225
11607226: https://www.ncbi.nlm.nih.gov/biosample/11607226
11607227: https://www.ncbi.nlm.nih.gov/biosample/11607227
11607228: https://www.ncbi.nlm.nih.gov/biosample/11607228
11607229: https://www.ncbi.nlm.nih.gov/biosample/11607229
11607230: https://www.ncbi.nlm.nih.gov/biosample/11607230
11607231: https://www.ncbi.nlm.nih.gov/biosample/11607231
11607232: https://www.ncbi.nlm.nih.gov/biosample/11607232
11607233: https://www.ncbi.nlm.nih.gov/biosample/11607233
11607234: https://www.ncbi.nlm.nih.gov/biosample/11607234
11607235: https://www.ncbi.nlm.nih.gov/biosample/11607235
11607236: https://www.ncbi.nlm.nih.gov/biosample/11607236
11607237: https://www.ncbi.nlm.nih.gov/biosample/11607237
11607238: https://www.ncbi.nlm.nih.gov/biosample/11607238
11607239: https://www.ncbi.nlm.nih.gov/biosample/11607239
11607240: https://www.ncbi.nlm.nih.gov/biosample/11607240
11607241: https://www.ncbi.nlm.nih.gov/biosample/11607241
11607242: https://www.ncbi.nlm.nih.gov/biosample/11607242
11607243: https://www.ncbi.nlm.nih.gov/biosample/11607243
11607244: https://www.ncbi.nlm.nih.gov/biosample/11607244
11607245: https://www.ncbi.nlm.nih.gov/biosample/11607245
11607246: https://www.ncbi.nlm.nih.gov/biosample/11607246
11607247: https://www.ncbi.nlm.nih.gov/biosample/11607247
11607248: https://www.ncbi.nlm.nih.gov/biosample/11607248
11607249: https://www.ncbi.nlm.nih.gov/biosample/11607249
11607250: https://www.ncbi.nlm.nih.gov/biosample/11607250
11607251: https://www.ncbi.nlm.nih.gov/biosample/11607251
11607252: https://www.ncbi.nlm.nih.gov/biosample/11607252
11607253: https://www.ncbi.nlm.nih.gov/biosample/11607253
11607254: https://www.ncbi.nlm.nih.gov/biosample/11607254
11607255: https://www.ncbi.nlm.nih.gov/biosample/11607255
11607256: https://www.ncbi.nlm.nih.gov/biosample/11607256
11607257: https://www.ncbi.nlm.nih.gov/biosample/11607257
11607258: https://www.ncbi.nlm.nih.gov/biosample/11607258
11607259: https://www.ncbi.nlm.nih.gov/biosample/11607259
11607260: https://www.ncbi.nlm.nih.gov/biosample/11607260
11607261: https://www.ncbi.nlm.nih.gov/biosample/11607261
11607262: https://www.ncbi.nlm.nih.gov/biosample/11607262
11607263: https://www.ncbi.nlm.nih.gov/biosample/11607263
11607264: https://www.ncbi.nlm.nih.gov/biosample/11607264
11607265: https://www.ncbi.nlm.nih.gov/biosample/11607265
11607266: https://www.ncbi.nlm.nih.gov/biosample/11607266
11607267: https://www.ncbi.nlm.nih.gov/biosample/11607267
11607268: https://www.ncbi.nlm.nih.gov/biosample/11607268
11607269: https://www.ncbi.nlm.nih.gov/biosample/11607269
11607270: https://www.ncbi.nlm.nih.gov/biosample/11607270
11607271: https://www.ncbi.nlm.nih.gov/biosample/11607271
11607272: https://www.ncbi.nlm.nih.gov/biosample/11607272
11607273: https://www.ncbi.nlm.nih.gov/biosample/11607273
11607274: https://www.ncbi.nlm.nih.gov/biosample/11607274
11607275: https://www.ncbi.nlm.nih.gov/biosample/11607275
11607276: https://www.ncbi.nlm.nih.gov/biosample/11607276
11607277: https://www.ncbi.nlm.nih.gov/biosample/11607277
11607278: https://www.ncbi.nlm.nih.gov/biosample/11607278
11607279: https://www.ncbi.nlm.nih.gov/biosample/11607279
11607280: https://www.ncbi.nlm.nih.gov/biosample/11607280
11607281: https://www.ncbi.nlm.nih.gov/biosample/11607281
11607282: https://www.ncbi.nlm.nih.gov/biosample/11607282
11607283: https://www.ncbi.nlm.nih.gov/biosample/11607283
11607284: https://www.ncbi.nlm.nih.gov/biosample/11607284
11607285: https://www.ncbi.nlm.nih.gov/biosample/11607285
11607286: https://www.ncbi.nlm.nih.gov/biosample/11607286
11607287: https://www.ncbi.nlm.nih.gov/biosample/11607287
11607288: https://www.ncbi.nlm.nih.gov/biosample/11607288
11607289: https://www.ncbi.nlm.nih.gov/biosample/11607289
11607290: https://www.ncbi.nlm.nih.gov/biosample/11607290
11607291: https://www.ncbi.nlm.nih.gov/biosample/11607291
11607292: https://www.ncbi.nlm.nih.gov/biosample/11607292
11607293: https://www.ncbi.nlm.nih.gov/biosample/11607293
11607294: https://www.ncbi.nlm.nih.gov/biosample/11607294
11607295: https://www.ncbi.nlm.nih.gov/biosample/11607295
11607296: https://www.ncbi.nlm.nih.gov/biosample/11607296
11607297: https://www.ncbi.nlm.nih.gov/biosample/11607297
11607298: https://www.ncbi.nlm.nih.gov/biosample/11607298
11607299: https://www.ncbi.nlm.nih.gov/biosample/11607299
11607300: https://www.ncbi.nlm.nih.gov/biosample/11607300
11607301: https://www.ncbi.nlm.nih.gov/biosample/11607301
11607302: https://www.ncbi.nlm.nih.gov/biosample/11607302
11607303: https://www.ncbi.nlm.nih.gov/biosample/11607303
11607304: https://www.ncbi.nlm.nih.gov/biosample/11607304
11607305: https://www.ncbi.nlm.nih.gov/biosample/11607305
11607306: https://www.ncbi.nlm.nih.gov/biosample/11607306
11607307: https://www.ncbi.nlm.nih.gov/biosample/11607307
11607308: https://www.ncbi.nlm.nih.gov/biosample/11607308
11607309: https://www.ncbi.nlm.nih.gov/biosample/11607309
11607310: https://www.ncbi.nlm.nih.gov/biosample/11607310
11607311: https://www.ncbi.nlm.nih.gov/biosample/11607311
11607312: https://www.ncbi.nlm.nih.gov/biosample/11607312
11607313: https://www.ncbi.nlm.nih.gov/biosample/11607313
11607314: https://www.ncbi.nlm.nih.gov/biosample/11607314
11607315: https://www.ncbi.nlm.nih.gov/biosample/11607315
11607316: https://www.ncbi.nlm.nih.gov/biosample/11607316
11607317: https://www.ncbi.nlm.nih.gov/biosample/11607317
11607318: https://www.ncbi.nlm.nih.gov/biosample/11607318
11607319: https://www.ncbi.nlm.nih.gov/biosample/11607319
11607320: https://www.ncbi.nlm.nih.gov/biosample/11607320
11607321: https://www.ncbi.nlm.nih.gov/biosample/11607321
11607322: https://www.ncbi.nlm.nih.gov/biosample/11607322
11607323: https://www.ncbi.nlm.nih.gov/biosample/11607323
11607324: https://www.ncbi.nlm.nih.gov/biosample/11607324
11607325: https://www.ncbi.nlm.nih.gov/biosample/11607325
11607326: https://www.ncbi.nlm.nih.gov/biosample/11607326
11607327: https://www.ncbi.nlm.nih.gov/biosample/11607327
11607328: https://www.ncbi.nlm.nih.gov/biosample/11607328
11607329: https://www.ncbi.nlm.nih.gov/biosample/11607329
11607330: https://www.ncbi.nlm.nih.gov/biosample/11607330
11607331: https://www.ncbi.nlm.nih.gov/biosample/11607331
11607332: https://www.ncbi.nlm.nih.gov/biosample/11607332
11607333: https://www.ncbi.nlm.nih.gov/biosample/11607333
11607334: https://www.ncbi.nlm.nih.gov/biosample/11607334
11607335: https://www.ncbi.nlm.nih.gov/biosample/11607335
11607336: https://www.ncbi.nlm.nih.gov/biosample/11607336
11607337: https://www.ncbi.nlm.nih.gov/biosample/11607337
11607338: https://www.ncbi.nlm.nih.gov/biosample/11607338
11607339: https://www.ncbi.nlm.nih.gov/biosample/11607339
11607340: https://www.ncbi.nlm.nih.gov/biosample/11607340
11607341: https://www.ncbi.nlm.nih.gov/biosample/11607341
11607342: https://www.ncbi.nlm.nih.gov/biosample/11607342
11607343: https://www.ncbi.nlm.nih.gov/biosample/11607343
11607344: https://www.ncbi.nlm.nih.gov/biosample/11607344
11607345: https://www.ncbi.nlm.nih.gov/biosample/11607345
11607346: https://www.ncbi.nlm.nih.gov/biosample/11607346
11607347: https://www.ncbi.nlm.nih.gov/biosample/11607347
11607348: https://www.ncbi.nlm.nih.gov/biosample/11607348
11607349: https://www.ncbi.nlm.nih.gov/biosample/11607349
11607350: https://www.ncbi.nlm.nih.gov/biosample/11607350
11607351: https://www.ncbi.nlm.nih.gov/biosample/11607351
11607352: https://www.ncbi.nlm.nih.gov/biosample/11607352
11607353: https://www.ncbi.nlm.nih.gov/biosample/11607353
11607354: https://www.ncbi.nlm.nih.gov/biosample/11607354
11607355: https://www.ncbi.nlm.nih.gov/biosample/11607355
11607356: https://www.ncbi.nlm.nih.gov/biosample/11607356
11607357: https://www.ncbi.nlm.nih.gov/biosample/11607357
11607358: https://www.ncbi.nlm.nih.gov/biosample/11607358
11607359: https://www.ncbi.nlm.nih.gov/biosample/11607359
11607360: https://www.ncbi.nlm.nih.gov/biosample/11607360
11607361: https://www.ncbi.nlm.nih.gov/biosample/11607361
11607362: https://www.ncbi.nlm.nih.gov/biosample/11607362
11607363: https://www.ncbi.nlm.nih.gov/biosample/11607363
11607364: https://www.ncbi.nlm.nih.gov/biosample/11607364
11607365: https://www.ncbi.nlm.nih.gov/biosample/11607365
11607366: https://www.ncbi.nlm.nih.gov/biosample/11607366
11607367: https://www.ncbi.nlm.nih.gov/biosample/11607367
11607368: https://www.ncbi.nlm.nih.gov/biosample/11607368
11607369: https://www.ncbi.nlm.nih.gov/biosample/11607369
11607370: https://www.ncbi.nlm.nih.gov/biosample/11607370
11607371: https://www.ncbi.nlm.nih.gov/biosample/11607371
11607372: https://www.ncbi.nlm.nih.gov/biosample/11607372
11607373: https://www.ncbi.nlm.nih.gov/biosample/11607373
11607374: https://www.ncbi.nlm.nih.gov/biosample/11607374
11607375: https://www.ncbi.nlm.nih.gov/biosample/11607375
11607376: https://www.ncbi.nlm.nih.gov/biosample/11607376
11607377: https://www.ncbi.nlm.nih.gov/biosample/11607377
11607378: https://www.ncbi.nlm.nih.gov/biosample/11607378
11607379: https://www.ncbi.nlm.nih.gov/biosample/11607379
11607380: https://www.ncbi.nlm.nih.gov/biosample/11607380
11607381: https://www.ncbi.nlm.nih.gov/biosample/11607381
11607382: https://www.ncbi.nlm.nih.gov/biosample/11607382
11607383: https://www.ncbi.nlm.nih.gov/biosample/11607383
11607384: https://www.ncbi.nlm.nih.gov/biosample/11607384
11607385: https://www.ncbi.nlm.nih.gov/biosample/11607385
11607386: https://www.ncbi.nlm.nih.gov/biosample/11607386
11607387: https://www.ncbi.nlm.nih.gov/biosample/11607387
11607388: https://www.ncbi.nlm.nih.gov/biosample/11607388
11607389: https://www.ncbi.nlm.nih.gov/biosample/11607389
11607390: https://www.ncbi.nlm.nih.gov/biosample/11607390
11607391: https://www.ncbi.nlm.nih.gov/biosample/11607391
11607392: https://www.ncbi.nlm.nih.gov/biosample/11607392
11607393: https://www.ncbi.nlm.nih.gov/biosample/11607393
11607394: https://www.ncbi.nlm.nih.gov/biosample/11607394
11607395: https://www.ncbi.nlm.nih.gov/biosample/11607395
11607396: https://www.ncbi.nlm.nih.gov/biosample/11607396
11607397: https://www.ncbi.nlm.nih.gov/biosample/11607397
11607398: https://www.ncbi.nlm.nih.gov/biosample/11607398
11607399: https://www.ncbi.nlm.nih.gov/biosample/11607399
11607400: https://www.ncbi.nlm.nih.gov/biosample/11607400
11607401: https://www.ncbi.nlm.nih.gov/biosample/11607401
11607402: https://www.ncbi.nlm.nih.gov/biosample/11607402
11607403: https://www.ncbi.nlm.nih.gov/biosample/11607403
11607404: https://www.ncbi.nlm.nih.gov/biosample/11607404
11607405: https://www.ncbi.nlm.nih.gov/biosample/11607405
11607406: https://www.ncbi.nlm.nih.gov/biosample/11607406
11607407: https://www.ncbi.nlm.nih.gov/biosample/11607407
11607408: https://www.ncbi.nlm.nih.gov/biosample/11607408
11607409: https://www.ncbi.nlm.nih.gov/biosample/11607409
11607410: https://www.ncbi.nlm.nih.gov/biosample/11607410
11607411: https://www.ncbi.nlm.nih.gov/biosample/11607411
11607412: https://www.ncbi.nlm.nih.gov/biosample/11607412
11607413: https://www.ncbi.nlm.nih.gov/biosample/11607413
11607414: https://www.ncbi.nlm.nih.gov/biosample/11607414
11607415: https://www.ncbi.nlm.nih.gov/biosample/11607415
11607416: https://www.ncbi.nlm.nih.gov/biosample/11607416
11607417: https://www.ncbi.nlm.nih.gov/biosample/11607417
11607418: https://www.ncbi.nlm.nih.gov/biosample/11607418
11607419: https://www.ncbi.nlm.nih.gov/biosample/11607419
11607420: https://www.ncbi.nlm.nih.gov/biosample/11607420
11607421: https://www.ncbi.nlm.nih.gov/biosample/11607421
11607422: https://www.ncbi.nlm.nih.gov/biosample/11607422
11607423: https://www.ncbi.nlm.nih.gov/biosample/11607423
11607424: https://www.ncbi.nlm.nih.gov/biosample/11607424
11607425: https://www.ncbi.nlm.nih.gov/biosample/11607425
11607426: https://www.ncbi.nlm.nih.gov/biosample/11607426
11607427: https://www.ncbi.nlm.nih.gov/biosample/11607427
11607428: https://www.ncbi.nlm.nih.gov/biosample/11607428
11607429: https://www.ncbi.nlm.nih.gov/biosample/11607429
11607430: https://www.ncbi.nlm.nih.gov/biosample/11607430
11607431: https://www.ncbi.nlm.nih.gov/biosample/11607431
11607432: https://www.ncbi.nlm.nih.gov/biosample/11607432
11607433: https://www.ncbi.nlm.nih.gov/biosample/11607433
11607434: https://www.ncbi.nlm.nih.gov/biosample/11607434
11607435: https://www.ncbi.nlm.nih.gov/biosample/11607435
11607436: https://www.ncbi.nlm.nih.gov/biosample/11607436
11607437: https://www.ncbi.nlm.nih.gov/biosample/11607437
11607438: https://www.ncbi.nlm.nih.gov/biosample/11607438
11607439: https://www.ncbi.nlm.nih.gov/biosample/11607439
11607440: https://www.ncbi.nlm.nih.gov/biosample/11607440
11607441: https://www.ncbi.nlm.nih.gov/biosample/11607441
11607442: https://www.ncbi.nlm.nih.gov/biosample/11607442
11607443: https://www.ncbi.nlm.nih.gov/biosample/11607443
11607444: https://www.ncbi.nlm.nih.gov/biosample/11607444
11607445: https://www.ncbi.nlm.nih.gov/biosample/11607445
11607446: https://www.ncbi.nlm.nih.gov/biosample/11607446
11607447: https://www.ncbi.nlm.nih.gov/biosample/11607447
11607448: https://www.ncbi.nlm.nih.gov/biosample/11607448
11607449: https://www.ncbi.nlm.nih.gov/biosample/11607449
11607450: https://www.ncbi.nlm.nih.gov/biosample/11607450
11607451: https://www.ncbi.nlm.nih.gov/biosample/11607451
11607452: https://www.ncbi.nlm.nih.gov/biosample/11607452
11607453: https://www.ncbi.nlm.nih.gov/biosample/11607453
11607454: https://www.ncbi.nlm.nih.gov/biosample/11607454
11607455: https://www.ncbi.nlm.nih.gov/biosample/11607455
11607456: https://www.ncbi.nlm.nih.gov/biosample/11607456
11607457: https://www.ncbi.nlm.nih.gov/biosample/11607457
11607458: https://www.ncbi.nlm.nih.gov/biosample/11607458
11607459: https://www.ncbi.nlm.nih.gov/biosample/11607459
11607460: https://www.ncbi.nlm.nih.gov/biosample/11607460
11607461: https://www.ncbi.nlm.nih.gov/biosample/11607461
11607462: https://www.ncbi.nlm.nih.gov/biosample/11607462
11607463: https://www.ncbi.nlm.nih.gov/biosample/11607463
11607464: https://www.ncbi.nlm.nih.gov/biosample/11607464
11607465: https://www.ncbi.nlm.nih.gov/biosample/11607465
11607466: https://www.ncbi.nlm.nih.gov/biosample/11607466
11607467: https://www.ncbi.nlm.nih.gov/biosample/11607467
11607468: https://www.ncbi.nlm.nih.gov/biosample/11607468
11607469: https://www.ncbi.nlm.nih.gov/biosample/11607469
11607470: https://www.ncbi.nlm.nih.gov/biosample/11607470
11607471: https://www.ncbi.nlm.nih.gov/biosample/11607471
11607472: https://www.ncbi.nlm.nih.gov/biosample/11607472
11607473: https://www.ncbi.nlm.nih.gov/biosample/11607473
11607474: https://www.ncbi.nlm.nih.gov/biosample/11607474
11607475: https://www.ncbi.nlm.nih.gov/biosample/11607475
11607476: https://www.ncbi.nlm.nih.gov/biosample/11607476
11607477: https://www.ncbi.nlm.nih.gov/biosample/11607477
11607478: https://www.ncbi.nlm.nih.gov/biosample/11607478
